# Supplementary material for: Evaluation of Projection Images for Visual Quality Control of Automated Left and Right Lung Segmentations on T1-Weighted MRI in Large-Scale Clinical Cohort Studies
Source: Tomography. 2025 Nov 29;11(12):135. doi: 10.3390/tomography11120135 (PMC12736869; doi:10.3390/tomography11120135)
Supplement: Supplementary file 1 [file tomography-11-00135-s001.zip › Segmentation visualisation.ijm]

// ============================================================================
// Segmentation Visualization Tool (.ijm)
// ============================================================================


// ------------------------
// Requirements:
// Z-stack Depth Color Code plugin (tested version 0.0.2)
//
// Expects:
// Folder named "Input" containing all segmentations (.nii.gz) to be processed.
// Resulting projections will be saved to a folder named "Output" under the same 
// parent directory
// ------------------------

// ============================================================================
// GLOBAL CONFIGURATION
// ============================================================================
var ccMargin = 4; // set margin above/below lung to avoid cropping of segmentation
var fbMargin = 2; // set margin in front of/behind lung to avoid cropping of segmentation


macro "3D Segmentation Visualization" {

// ============================================================================
// FUNCTION: Remove empty axial slices above/below segmentation
// ============================================================================

	function removeEmptySlices(img) {
		
		selectImage(img);

		lungReached = false; 	// check whether lung has been reached by slice-loop
		
		for (i = nSlices; i > 0 ; i--) {	// identify first empty slice above and below lung segmentation label
    		setSlice(i);
    		getStatistics(area, max);

    		if (max != 0) {
    			if (!lungReached) {
    				topSlice = i;
    				lungReached = true;
    			} else {
    				bottomSlice = i;
    			}
    		} else if (max == 0 && lungReached) {
    			break;
    		}
		}

		topEmpty = nSlices-topSlice;
		
		if (topEmpty > 0) {
			if (topEmpty > ccMargin) {
				run("Slice Remover", "first=" + (topSlice + 1 + ccMargin) + " last=" + nSlices + " increment=1"); //remove slices above lung apices
			} else {
				run("Slice Remover", "first=" + (topSlice + 1) + " last=" + nSlices + " increment=1"); //remove slices above lung apices
			}
		} 

		if (bottomSlice > 1) {
			if (bottomSlice > ccMargin) {
				run("Slice Remover", "first=1 last=" + (bottomSlice - 1 - ccMargin) + " increment=1");
			} else {
				run("Slice Remover", "first=1 last=" + (bottomSlice - 1) + " increment=1");
			}
		}
	}


// ============================================================================
// FUNCTION: Remove empty slices for coronar stacks of right+left lung
// ============================================================================

	function removeEmptySlicesCor(rImg, lImg) {

		selectImage(rImg);
		for (i = nSlices; i > 0 ; i--) {
    		setSlice(i);
    		getStatistics(area, max);
			if (max != 0) {
				break;
			} else {
				rBack = i;
			}
		}
		
		for (i = 1; i <= nSlices; i++) {
    		setSlice(i);
    		getStatistics(area, max);
			if (max != 0) {
				break;
			} else {
				rFront = i;
			}
		}


		selectImage(lImg);
		for (i = nSlices; i > 0 ; i--) {
    		setSlice(i);
    		getStatistics(area, max);
			if (max != 0) {
				break;
			} else {
				lBack = i;
			}
		}

		for (i = 1; i <= nSlices; i++) {
    		setSlice(i);
    		getStatistics(area, max);
			if (max != 0) {
				break;
			} else {
				lFront = i;
			}
		}

		if (rBack >= lBack) {
			back = rBack;
		} else {
			back = lBack;
		}

		if (rFront <= lFront) {
			front = rFront;
		} else {
			front = lFront;
		}


		// remove margin from slicenumbers for removal
		if ((nSlices-back) > fbMargin) {
			back = back + fbMargin;
			selectImage(rImg);
			run("Slice Remover", "first=" + back + " last=" + nSlices + " increment=1"); //remove slices above lung apices
			selectImage(lImg);
			run("Slice Remover", "first=" + back + " last=" + nSlices + " increment=1"); //remove slices above lung apices
		} 

		if (front > fbMargin) {
			front = front - fbMargin;
			selectImage(rImg);
			run("Slice Remover", "first=1 last=" + front + " increment=1");			//remove slices below lung bases
			selectImage(lImg);
			run("Slice Remover", "first=1 last =" + front + " increment=1");			//remove slices below lung bases
		}
	}
	


// ============================================================================
// FUNCTION: Create final coronar + axial projection panel and save as .png
// ============================================================================
	function makePanel(cor, ax, cCoding, outline) {
		selectImage(cor);
		// prepare for panel
		run("Auto Crop");
		corWidth = getWidth();
		corHeight = getHeight();
		rename("cor");

		selectImage(ax);
		// prepare for panel
		run("Auto Crop");	
		axWidth = getWidth();
		axHeight = getHeight();
		rename("ax");

		
		if (corHeight > axHeight) {
			panelHeight = corHeight;
			yPosCor = 0;
			yPosAx = (corHeight - axHeight) / 2;
		} else {
			panelHeight = axHeight;
			yPosCor = (axHeight - corHeight) / 2;
			yPosAx = 0;
		}
		
		panelWidth = corWidth + axWidth;
			
		newImage("panel", "RGB black", panelWidth, panelHeight, 1);
		run("Add Image...", "image=[cor] x=0 y=&yPosCor opacity=100");
		run("Add Image...", "image=[ax] x=&corWidth y=&yPosAx opacity=100");
		run("Flatten");
		
		if (cCoding) {
			cCodeText = "col";
		} else {
			cCodeText = "gy";
		}

		if (outline) {
			outlineText = "line";
		} else {
			outlineText = "full";
		}
		
		saveAs("PNG", targetDir + pseudonym + "_" + "corX2" + "_" + projectionMethod + "_" + cCodeText + "_" + outlineText);
	}

  
  
// ============================================================================
// FUNCTION: Segmentation → reslice → colorize → project → export
// ============================================================================
	function segmentationProjection(fName, cCoding, outline, pMethod, rLUT, lLUT) {
		var fextend = split(fName, ".");
		var fFullName = fextend[0];
		var pseudonym = fFullName.replace("_3D_GRE_TRA_W_COMPOSED_", "");
		var fPath = sourceDir + fName;

		// Read z-Dimensions from metadata for coronar reslicing
		run("Bio-Formats Macro Extensions");
		Ext.setId(fPath);
		Ext.getPixelsPhysicalSizeZ(phSizeZ);
		Ext.openImagePlus(fPath);
		Ext.getPixelsPhysicalSizeX(phSizeX);
		Ext.getPixelsPhysicalSizeY(phSizeY);
		Ext.getSizeZ(nslices);
		Ext.getSizeC(nChannels);
		
		if (phSizeZ<1){
			print(pseudonym, "modifying phSizeZ, arbitarly setting to 4");
			run("Properties...", "channels="+nChannels+" slices="+nslices+" frames=1 pixel_width="+(phSizeX/1000)+" pixel_height="+(phSizeY/1000)+" voxel_depth=4");
			//print(pseudonym, "Properties set");
			//run("Nrrd ... ", "nrrd="+sourceDir+pseudonym+".nrrd");
			//print(pseudonym, "Nrrd... saved");
			//Ext.setId(sourceDir+pseudonym+".nrrd");
			//print(pseudonym, "Nrrd ID selected");
			//Ext.getPixelsPhysicalSizeZ(phSizeZ);
			//print(pseudonym, "phSizeZ updated");
			phSizeZ = 4;
		}

  		var axLeftImg = getImageID();

		rawWidth = getWidth();
		rawHeight = getHeight();
		axSlices = nslices;

		
		// truncate empty slices from axial image stack
		removeEmptySlices(axLeftImg);
		rename("axLeftImg");
		
		// axial - separate right and left lung
		selectImage(axLeftImg);
		run("Duplicate...", "title=ax_right duplicate");
		var axRightImg = getImageID();
		rename("axRightImg");

		// axial right - only select pixels of right lung
		selectImage(axRightImg);
		setThreshold(1, 1);
		run("Make Binary", "method=Default background=Dark black");

		// create coronar reformat
		run("Reslice [/]...", "output=" + phSizeY * 2 + " start=Top flip");
		
		var corRightImg = getImageID();
		rename("corRightImg");
		
		// axial left - only select pixels of left lung
		selectImage(axLeftImg);
		setThreshold(2, 2);
		run("Make Binary", "method=Default background=Dark black");
		
		// create coronar reformat
		run("Reslice [/]...", "output=" + phSizeY * 2 + " start=Top flip");
		var corLeftImg = getImageID();
		rename("corLeftImg");
		
		removeEmptySlicesCor(corRightImg, corLeftImg);

		// coronar - colorize and fuse
		selectImage(corRightImg);
		setThreshold(1, 255);
		run("Make Binary", "method=Default background=Dark black");

		if (outline) {
			run("Outline", "stack");
		}

		selectWindow("corRightImg");
		if (cCoding) {
			run("Z-stack Depth Colorcode 0.0.2", "use=" + rLUT + " generate=No output=[Color (RGB)]");
			corRightImg = getImageID();
		}

		selectImage(corLeftImg);
		setThreshold(1, 255);
		run("Make Binary", "method=Default background=Dark black");

		if (outline) {
			run("Outline", "stack");
		}
		
		if (cCoding) {
			run("Z-stack Depth Colorcode 0.0.2", "use=" + lLUT + " generate=No output=[Color (RGB)]");
			corLeftImg = getImageID();
		}

		imageCalculator("Add create stack", corRightImg, corLeftImg);
		
		w = getWidth();
		rawCorWidth = w;
		h = getHeight();
		rawCorHeight = h;
		makeRectangle(1, 1, w-2, h-2);
		//run("Crop");
		
		var corFused = getImageID();

		run("Z Project...", "projection=[" + pMethod + "]");
		run("Auto Crop");
		//saveAs("PNG", targetDir + pseudonym + "project_cor");
		var corProjected = getImageID();
		

		// axial - colorize and fuse
		selectImage(axRightImg);
		if (outline) {
			run("Outline", "stack");
		}
		if (cCoding) {
			run("Z-stack Depth Colorcode 0.0.2", "use=" + rLUT + " generate=No output=[Color (RGB)]");
			axRightImg = getImageID();
		}
		

		selectImage(axLeftImg);
		if (outline) {
			run("Outline", "stack");
		}
		
		if (cCoding) {
			run("Z-stack Depth Colorcode 0.0.2", "use=" + lLUT + " generate=No output=[Color (RGB)]");
			axLeftImg = getImageID();
		}
		
		imageCalculator("Add create stack", axRightImg, axLeftImg);
		w = getWidth();
		h = getHeight();
		makeRectangle(1, 1, w-2, h-2);
		//run("Crop");
		var axFused = getImageID();

		run("Z Project...", "projection=[" + pMethod + "]");
		run("Auto Crop");
		//saveAs("PNG", targetDir + pseudonym + "_project_ax");
		var axProjected = getImageID();

		//print dimensions to results table
		print(tResults, pseudonym + "\t" + rawWidth + "\t" + rawHeight + "\t" + axSlices + "\t" + phSizeX  + "\t" + phSizeY  + "\t" + phSizeZ  + "\t" + rawCorWidth  + "\t" + rawCorHeight);
		
		// combine Projection Images to panel
		makePanel(corProjected, axProjected, cCoding, outline);

		close("*");
		Ext.close();
	}


// ============================================================================
// MAIN SCRIPT EXECUTION
// ============================================================================

setBatchMode(true);
	// hide image windows
	setBatchMode(true);
  	
  	projMethods = newArray("Standard Deviation", "Average Intensity", "Max Intensity", "Min Intensity");
  	LUTsLeft = newArray("mpl-plasma", "Spectrum", "Fire", "Ice", "Cyan", "Magenta", "Yellow"); // LUT for left lung segmentation
  	LUTsRight = newArray("mpl-viridis invert", "Spectrum", "Fire", "Ice", "Cyan", "Magenta", "Yellow"); // LUT for right lung segmentation
  	
  	Dialog.create("Segmentation Visualisation Tool");
  	Dialog.addChoice("Projection method:", projMethods); // Method of Z-Projection
  	Dialog.addCheckbox("Depth color coding", true);
  	Dialog.addCheckbox("Segmentation outline", true);
  	Dialog.addChoice("LUT left lung:", LUTsLeft);
  	Dialog.addChoice("LUT right lung:", LUTsRight);
	Dialog.show();

	projectionMethod = Dialog.getChoice();
	colorCoding = Dialog.getCheckbox();
	outline = Dialog.getCheckbox();
	LUTleft = Dialog.getChoice();
	LUTright = Dialog.getChoice();
	
	var projectDir = getDirectory("Projektordner auswählen");
	//var projectDir = "/Users/claudius/Desktop/Color Stack/Segment Projections/"
	var sourceDir = projectDir + "Input/";
	var targetDir = projectDir + "Output/";
	
	if(!File.exists(targetDir)) File.makeDirectory(targetDir);

	// Create Log window and results table
	titleResults = "SegVis Dimensions";
	tResults = "[" + titleResults + "]";
  	
  	if (isOpen(titleResults)) {
  		print(tResults, "\\Clear");	
  	} else {
  		run("Table...", "name="+tResults+" width=800 height=600");
  	}
	print(tResults, "\\Headings:Pseudonym\tAxial width\tAxial Height\tAxial Slices\tphSizeX\tphSizeY\tphSizeZ\tCor Width\tCor Height\tCor Slices");
	
	
	// main loop going through all segmentations
	var segList = getFileList(sourceDir);

	for(i = 0; i < segList.length; i++) {
		print("Processing: " + segList[i]);
		segmentationProjection(segList[i], colorCoding, outline, projectionMethod, LUTright, LUTleft);
	}
	print("[Log]", "Process Finished");
	setBatchMode(false);
}
